# Supplementary material for: Effects of Cultivar Factors on Fermentation Characteristics and Volatile Organic Components of Strawberry Wine
Source: Foods. 2024 Sep 11;13(18):2874. doi: 10.3390/foods13182874 (PMC11432070; doi:10.3390/foods13182874)
Supplement: Supplementary file 1 [file foods-13-02874-s001.zip]

Archive with 1 entries (1 files):
- foods-3157143-supplementary.pdf
